# Supplementary material for: Data on oxygen consumption rate, respiratory exchange ratio, and movement in C57BL/6J female mice on the third day of consuming a high-fat diet
Source: Data Brief. 2016 Mar 3;7:472–5. doi: 10.1016/j.dib.2016.02.066 (PMC4792845; doi:10.1016/j.dib.2016.02.066)
Supplement: Supplementary file 1 — Supplementary material [file mmc1.zip]

Archive with 5 entries (5 files):
- coi_disclosure_E Mardian_DiB PM#1.pdf
- coi_disclosure_R Duncan_DiB PM#1.pdf
- coi_disclosure_K Marks_DiB PM#1.pdf
- coi_disclosure_P Marvyn_DiB PM#1.pdf
- coi_disclosure_R Bradley_DiB PM#1.pdf
